# Supplementary material for: Evolution of ancient satellite DNAs in extant alligators and caimans (Crocodylia, Reptilia)
Source: BMC Biol. 2024 Feb 27;22:47. doi: 10.1186/s12915-024-01847-8 (PMC10900743; doi:10.1186/s12915-024-01847-8)
Supplement: Supplementary file 2 — Additional file 2: Tables S1-S10. Table S1—Within-group pairwise similarity of satDNAs. Table S2—Summary of the results obtained from the read clustering analysis with multiple species analyzed simultaneously. Table S3—We have compared hundreds of repetitive units from each satellite and compared the mean divergence that exists between them (inter-repeat divergence) with the mean divergence that exists between the subunits that compose each repetitive unit (intra-repeat divergence). For the case of the sequences of the Group 1 constituted by repetitive units of 41 bp, we have considered each of its subunits (alpha and beta) of 21 and 20 bp, respectively, obtaining that the intra-repeat divergence was always greater than the inter-repeat divergence. Table S4—As for the Group 1 satellites, we have analyzed the 60 bp long satellites of Group 2. Here we verified that their repetitive units were made up of subunits of 20 bp each, which we have named alpha, beta, and gamma. The table shows the analysis of intra-repeats versus inter-repeats divergences, and it can also be seen here that the former is greater than the latter. Table S5—While Groups 1 and 2 were more homogeneous, Group 3 sequences are characterized as heterogeneous ones, as their sequences were derived from a repetition of two subunits of 29 bp and 11 bp. This table demonstrates that the divergence between alpha (29 bp) and beta (11 bp) subrepeats is greater than the divergence between complete repeats of these satellites. Thus, looking at their structure, we can affirm that the Group 3 satellites are not formed by repetitive units of 20 bp. In any case, it is possible that the ancestral satellite that gave rise to the group 3 satellites had a length of 29 bp and that later rearrangements, possibly mediated by unequal crossing over (see, for example, Navajas-Pérez et al. 2005 for RAYSI satDNA), generated a 40 bp repetitive unit formed by one unit plus one third of another, being now the unit of homogenization [file 12915_2024_1847_MOESM2_ESM.xlsx]

## Sheet: Table S1
Table S1: Within-group pairwise similarity of satDNAs
	CyaSat1-41	CyaSat4-41	CyaSat6-286	ClaSat01-41	ClaSat06-1063	ClaSat07-320	ClaSat08-800	ClaSat09-285	ClaSat11-547	MniSat01-41	MniSat02-246	MniSat05-248	MniSat06-41	PtrSat01-41	PtrSat03-147	PtrSat04-99	PtrSat05-41	PtrSat07-41	PtrSat11-23	CyaSat3-60	CyaSat5-200	ClaSat03-183	ClaSat10-60	ClaSat12-24	MniSat03-60	PtrSat02-24	PtrSat06-100	CyaSat2-40	ClaSat05-40	MniSat04-40	PtrSat08-214	PtrSat10-40	AsiSat3-96
CyaSat1-41
CyaSat4-41	70.7
CyaSat6-286	79.1	70.7
ClaSat01-41	69.8	70.7	85.4
ClaSat06-1063	86.7	73.2	71.8	87.8
ClaSat07-320	83.7	68.3	67.9	85.37	75.0
ClaSat08-800	70.5	90.5	60.0	78.6	62.9	58.6
ClaSat09-285	82.9	69.8	97.1	87.8	72.4	69.9	61.3
ClaSat11-547	87.8	73.2	68.6	87.8	73.6	72.8	63.6	72.5
MniSat01-41	76.7	70.7	78.0	80.5	82.9	78.0	73.2	80.5	80.5
MniSat02-246	78.6	75.6	90.7	87.8	74.2	69.3	64.0	79.7	69.5	80.5
MniSat05-248	85.4	81.0	71.9	90.2	74.3	71.5	64.7	74.7	73.3	82.9	70.4
MniSat06-41	68.3	90.2	71.4	73.2	75.6	70.7	90.2	68.3	78.0	70.7	72.7	76.2
PtrSat01-41	70.7	58.5	63.4	70.7	76.2	70.7	65.9	65.9	75.6	80.5	68.3	70.7	65.9
PtrSat03-147	78.3	70.7	69.4	75.6	75.0	71.8	66.9	69.6	72.4	75.6	68.8	72.3	73.5	61.0
PtrSat04-99	71.1	68.2	66.7	73.3	70.4	70.1	64.2	71.0	73.8	87.8	64.8	69.4	70.0	90.2	66.4
PtrSat05-41	75.6	70.7	80.5	84.4	82.9	80.5	78.0	80.5	82.9	69.0	78.0	78.0	73.2	70.7	73.8	68.1
PtrSat07-41	61.0	92.7	68.3	73.2	78.6	65.9	92.7	70.7	75.6	73.8	73.2	74.4	97.6	56.1	70.7	73.2	71.4
PtrSat11-23	69.6	52.2	69.6	78.3	82.6	73.9	73.9	78.3	78.3	82.6	69.6	78.3	71.4	73.9	78.3	95.7	78.3	73.9
CyaSat3-60
CyaSat5-200																				73.4
ClaSat03-183																				85.0	63.0
ClaSat10-60																				93.3	66.2	90.0
ClaSat12-24																				75.0	75.0	75.0	75.0
MniSat03-60																				78.8	65.0	91.7	75.0	66.7
PtrSat02-24																				70.8	91.7	79.2	70.8	84.2	70.8
PtrSat06-100																				91.7	69.2	78.8	94.9	75.0	85.2	70.8
CyaSat2-40
ClaSat05-40																												84.4
MniSat04-40																												92.3	78.8
PtrSat08-214																												77.5	80.0	77.5
PtrSat10-40																												77.5	83.9	87.5	77.5
AsiSat3-96																												77.5	82.5	70.0	57.1	80.0

## Sheet: Table S2
Table S2: Summary of the results obtained from the read clustering analysis with multiple species analyzed simultaneously
satDNA correspondence (>80%)	Cluster in the analysis	Total reads of the cluster	Mapped reads (cluster proportion) C. laritostris	Mapped reads (cluster proportion) C. yacare	Mapped reads (cluster proportion) M. niger	Mapped reads (cluster proportion) P. trigonatus	Mapped reads (cluster proportion) A. sinensis	Consensus
CyaSat01-41; ClaSat01-41; MniSat01-41; PrtSat07-41	Cl10	2431	480 (19.7%)	954 (39.2%)	704 (28.9%)	293 (12%)	0	AACCCCCAAAACGGCTCTAGAACCTCAACGGAAGGCTCTAG
MniSat06-41; CyaSat04-41; PrtSat05-41	Cl11	2387	215 (9%)	504 (21.1%)	1437 (60.2%)	231 (9.6%)	0	CGTTTTTTGGAGGTTCTAGAGCTGTTTTTAGGGTTCTAGAG
AsiSat02-60	Cl13	2255	0	0	0	0	2255 (100%)	CGTTTCCGGGGGGACCCATTTAAGCGCGACACCGGGGGTAGGAACCAAAAAACGGGCCCT
PrtSat01-41	Cl17	1948	0	0	0	1946 (100%)	0	GTAGGGTTCTAGAGCCGTTTCTGGAGGCGCTAGAGCCGTTT
PrtSat02-24; ClaSat12-24	Cl29	1101	30 (2.7%)	84 (7.6%)	9 (0.8%)	978 (88.1%)	0	GGCGGCTTCTGTCTGAGGGCAAGA
ClaSat10-60; CyaSat03-60; MniSat03-60	Cl30	1082	191 (17.6%)	165 (15.2%)	365 (33.7%)	361 (33.2%)	0	CTTGCTTTTAGAAGCTGCCTCACGCCCTCTGAAGCCGCCTCTTGCCCTTACAAGCCTCCT
ClaSat09-285; CyaSat06-286; MniSat02-246	Cl32	1010	85 (8.4%)	126 (12.4%)	799 (79.1%)	0	0	GGAGCCTTTTATCAGGATCTGGAGCCATTTTGGGAGTTTTAGAGTCTACTTTTGAGGTTTCGTTTTAAGGCTTTTTCTCGGATCTAGAGTCTTCCTTTGAGGTTCTCGAGCCGTTTTGGTGGGTCTGGAGCCTTCCTTTGAGGTTTTAGAGCAAGTTTTGGGTTCTAGAGCCATGTTTTGACATGGTGAGCCACTTTTGGGGTCTAGAGCCTTCTTTTGGGGTTCTAAAGACGTTTTGGGCGTTCTAGAGCCTTCTTTTGAGGTTCTATAGCTGTTTTAGGGGTTC
PrtSat03-147	Cl36	756	0	0	0	756 (100%)	0	AACCGCTAAAAAAACCACAAAAAAGGGTCTACAAGCCCAAAACAAGGCGCTGGAACGCCAAAACAAGCTGTAGAACCCCAAAACAAGGCTCTAATTAGAACCGCAAAACAACCCTCTGGGACCACAAAAAAGGTTCTACAACCCCAAAACAGGCTCTAG
ClaSat05-40; CyaSat02-40; MniSat04-40; PrtSat10-40	Cl38	731	119 (16.2%)	337 (46.1%)	155 (21.2%)	20 (2.7%)	100 (13.6%)	ATGGGGTTGACCTGGGGTACGAAGTTCCCCATAGGAATAC
ClaSat04-536; Prt09-490	Cl42	623	171 (27.4%)	29 (4.6%)	17 (2.7%)	200 (32.1%)	206 (33%)	GCGCCTCCGCGGCCGCAACCGCTTCGCAGCTCCAGTCGACATGGAGCCAAACTCGGGTTGCCCTCCCTGCTAGGGCACGGTGCTGCCCCGGGGCACGCGCTGCCCCAACCCCTGGAACCGAAGATGGGCATTTAGGGTCCCGAAAAGCGCGTCCCCGAAAATCTCCGCGGACCTTTCTCGGCAATATTGTAGATGCGGCACCCGGCCCGGCCACCGGGACCAACCTCCGAAAGTGTCCGCCCTCCTGGAGCGACGGCCCGGGCAAGGCCCGTTTCAAAAACCTCATACGGACTTCCGCGGCTGAGCTCCGCCGCCAGGTCGACCCGGGGCCGCCCTCCCGGTCCACCGGGACGAAGTCGCTCTCGCGGCCGGGCTCCTGGAACTCCCGCCCGGCC
PrtSat08-214	Cl52	402	24 (5.9%)	4 (0.9%)	3 (0.7%)	360 (89.5%)	11 (2.7%)	AGGCTTAAGCCTCCGTCCCCTCCACCCGACCCAGTCCTTGGGGTGGACCTGGGGAGCGAGCTTCCCCCTAGGAAGACAGGGGGTTGACCTGGCCTCCGGACTTCCAGCCGCCCGGGCTTGGAGCCCCAATCAACCGCGGGGGGAGCGGGCCCAGCCCCTGCTCGCCCCCGCCGGGGGCTTAAGCCTCGGAAAAGTGCCCCCCCCACCGCGACGG

## Sheet: Table S3
Table S3: We have compared hundreds of repetitive units from each satellite and compared the mean divergence that exists between them (inter-repeat divergence) with the mean divergence that exists between the subunits that compose each repetitive unit (intra-repeat divergence). For the case of the sequences of the Group 1 constituted by repetitive units of 41 bp, we have considered each of its su…
	Inter-repeat divergence			Intra-repeat divergence
	Full Seq. (41 bp)	α subunit (21 bp)	β subunit (20 bp)
Clasat01-41	0.24	0.24	0.28	0.54
Cyasat01-41	0.14	0.15	0.19	0.53
Mnisat01-41	0.04	0.01	0.05	0.31
Ptrsat01-41	0.15	0.1	0.1	0.37

## Sheet: Table S4
Table S4: As for the Group 1 satellites, we have analyzed the 60 bp long satellites of Group 2. Here we verified that their repetitive units were made up of subunits of 20 bp each, which we have named alpha, beta, and gamma. The table shows the analysis of intra-repeats versus inter-repeats divergences, and it can also be seen here that the former is greater than the latter.
	Inter-repeats divergence				Intra-repeats divergence
	Full Seq. (60 bp)	α subunit (20 bp)	β subunit (20 bp)	γ subunit (20 bp)	α-β	α-γ	β-γ
Clasat10-60	0.29	0.43	0.27	0.18	0.71	0.46	0.73
Cyasat03-60	0.2	0.27	0.24	0.14	0.58	0.49	0.58
Mnisat03-60	0.16	0.16	0.16	0.15	0.64	0.61	0.77

## Sheet: Table S5
Table S5: While Groups 1 and 2 were more homogeneous, Group 3 sequences are characterized as heterogeneous ones, as their sequences were derived from a repetition of two subunits of 29 bp and 11 bp. This table demonstrates that the divergence between alpha (29 bp) and beta (11 bp) subrepeats is greater than the divergence between complete repeats of these satellites. Thus, looking at their struct…
	Inter-repetitive divergence			Intra-repetitive divergence
	Full Seq. (40 bp)	α subunit (29 bp)	β subunit (11 bp)
Clasat05-40	0.12	0.13	0.13	0.53
Cyasat02-40	0.13	0.11	0.19	0.54
Mnisat04-40	0.09	0.12	0.1	0.41
Ptrsat10-40	0.15	0.2	0.07	1.14

## Sheet: Table S6
Table S6: Summary of the BLAST searches against Alligator sinensis genome.
Query id	Group	Number of alignments	Largest alignment (nt)	Number of distinct contigs
CyaSat02-40	3	275	40	25
ClaSat02-6317		6264	1073	500
ClaSat04-536	4	150	443	49
ClaSat05-40	3	481	40	41
ClaSat13-398		1712	398	478
MniSat04-40	3	124	40	15
PtrSat08-214	3	28	210	9
PtrSat09-490	4	133	387	45
PtrSat10-40	3	214	40	18
AsiSat01-1717		4602	1717	81
AsiSat02-60		6700	60	43
AsiSat03-96	3	287	96	23

## Sheet: Table S7
Table S7: Main features of the analyzed genomic libraries
Species	Accession Numbers (SRA-NCBI)	Platform	Throughput	Reads Length
P. trigonatus	SRR19901554	BGISEQ-500	2.67Gb	2x150
C. latirostris (male)	SRR19901397	BGISEQ-500	2.76Gb	2x150
C. latirostris (female)	SRR19901398	BGISEQ-500	2.76Gb	2x150
Caiman yacare	SRR1609243	ILLUMINA	0.32Gb	2x100
Melanosuchus niger	SRR1609245	ILLUMINA	0.24Gb	2x100
Alligator sinensis	SRR953089	ILLUMINA	15.4Gb	2x100

## Sheet: Table S8
Table S8: Results of RepeatMasking against the Repbase database
Query sequence	SW score	Percentage			Pos. in query			Matching repeat	Repeat class/family	Coverage
		Div.	Del.	Ins.	Begin	End	Strand
AsiSat1-1717	862	2023-04-22	2023-05-01	2023-06-05	428	1371	#ERROR!	SAT-2_Crp	Satellite	54.92
ClaSat02-6317	888	33.1	2023-08-06	2023-07-03	17	750	+	ERV1-4_Gav-I	LTR/ERV1	70.33
ClaSat02-6317	2360	2023-07-27	0.9	2023-04-01	942	1581	+	ERV1-4_Gav-I	LTR/ERV1
ClaSat02-6317	940	2023-02-27	0.8	0.8	1579	1845	+	ERV1-4_Gav-I	LTR/ERV1
ClaSat02-6317	1185	23.0	2023-07-08	2023-09-05	2126	2550	+	LTR43_Ami	LTR/ERV1
ClaSat02-6317	348	2023-01-31	2023-08-04	2023-03-03	3040	3222	+	HERV30-int	LTR/ERV1
ClaSat02-6317	335	35.9	2.0	2023-07-03	3712	3949	+	ERV1-10_AMi-I	LTR/ERV1
ClaSat02-6317	799	2023-08-29	2023-04-06	3.0	4262	4838	+	ERV1-10_AMi-I	LTR/ERV1
ClaSat02-6317	1162	2023-05-30	9.0	2023-04-04	4843	6129	+	ERV1-10_AMi-I	LTR/ERV1
ClaSat02-6317	304	25.0	5.0	5.0	6212	6312	+	ERV1-10_DR-I	LTR/ERV1
ClaSat13-398	934	2023-07-12	2023-05-05	2023-04-01	185	398	+	CR1-6C_AMi	LINE/CR1	53.52

## Sheet: Table S9
Table S9: Read mapping against single-copy genes for normalization of satDNA abundance
Species	Reads mapped against the single-copy genes			Gene size			read size	total reads	Gene coverage			Genome coverage
	XM_006016567.3	XM_006018520.3	XM_006018583.3	XM_006016567.3	XM_006018520.3	XM_006018583.3			XM_006016567.3	XM_006018520.3	XM_006018583.3
A. sinensis	9	10	16	1212	3239	4608	101	10000000	0.110171	0.327139	0.744653	0.393988
C. latirostris	5	13	18	1212	3239	4608	101	10000000	0.061206	0.425281	0.837734	0.441407
C. yacare	2	7	3	1212	3239	4608	100	3216490	0.0753617	0.704899	0.429785	0.403349
M. niger	5	3	4	1212	3239	4608	99	2426752	0.247219	0.396408	0.751938	0.465188
P. trigonatus	7	17	21	1212	3239	4608	101	7049646	0.12155	0.788885	1.38639	0.765609

## Sheet: Table S10
Table S10: log10 of normalized abundances of each satDNA, considering RepeatMasker counts from 0 to 20% of divergence
Species	satDNA	Log10 (Abundance each satDNA)
Caiman yacare	AsiSat1-1717	0.053224176
Caiman yacare	AsiSat2-60	1.250533451
Caiman yacare	AsiSat3-96	0.692819716
Caiman yacare	ClaSat01-41	4.32823663
Caiman yacare	ClaSat02-6317	1.886212148
Caiman yacare	ClaSat03-183	2.790401678
Caiman yacare	ClaSat04-536	1.544621121
Caiman yacare	ClaSat05-40	3.029226289
Caiman yacare	ClaSat06-1063	1.847795771
Caiman yacare	ClaSat07-320	2.216621688
Caiman yacare	ClaSat08-800	0.487470044
Caiman yacare	ClaSat09-285	0.955493819
Caiman yacare	ClaSat10-60	1.827170694
Caiman yacare	ClaSat11-547	1.404974092
Caiman yacare	ClaSat12-24	2.635054713
Caiman yacare	ClaSat13-398	1.006785832
Caiman yacare	CyaSat1-41	4.648337832
Caiman yacare	CyaSat2-40	3.814547251
Caiman yacare	CyaSat3-60	2.540838639
Caiman yacare	CyaSat4-41	2.256206285
Caiman yacare	CyaSat5-200	2.511173062
Caiman yacare	CyaSat6-286	2.413831298
Caiman yacare	MniSat01-41	3.897017371
Caiman yacare	MniSat02-246	1.723169018
Caiman yacare	MniSat03-60	1.632735039
Caiman yacare	MniSat04-40	2.292208788
Caiman yacare	MniSat05-248	2.057400644
Caiman yacare	MniSat06-41	1.558704044
Caiman yacare	PtrSat01-41	0.614519753
Caiman yacare	PtrSat02-24	2.836329427
Caiman yacare	PtrSat03-147	0.322359121
Caiman yacare	PtrSat04-99	0.577440567
Caiman yacare	PtrSat05-41	2.726291721
Caiman yacare	PtrSat06-100	1.148789996
Caiman yacare	PtrSat07-41	3.364047967
Caiman yacare	PtrSat08-214	0.712182895
Caiman yacare	PtrSat09-490	0.695005784
Caiman yacare	PtrSat10-40	0.512848555
Caiman yacare	PtrSat11-23	0.559746896
Caiman latirostris	AsiSat1-1717	0.370206629
Caiman latirostris	AsiSat2-60	1.457641234
Caiman latirostris	AsiSat3-96	0.0517341
Caiman latirostris	ClaSat01-41	4.499916306
Caiman latirostris	ClaSat02-6317	2.267930385
Caiman latirostris	ClaSat03-183	3.407214807
Caiman latirostris	ClaSat04-536	2.897923977
Caiman latirostris	ClaSat05-40	3.744190074
Caiman latirostris	ClaSat06-1063	2.488332205
Caiman latirostris	ClaSat07-320	2.961823338
Caiman latirostris	ClaSat08-800	2.128078757
Caiman latirostris	ClaSat09-285	2.593075427
Caiman latirostris	ClaSat10-60	2.873278107
Caiman latirostris	ClaSat11-547	2.40226165
Caiman latirostris	ClaSat12-24	3.283191207
Caiman latirostris	ClaSat13-398	2.228689969
Caiman latirostris	CyaSat1-41	3.113658304
Caiman latirostris	CyaSat2-40	3.510677289
Caiman latirostris	CyaSat3-60	2.637481119
Caiman latirostris	CyaSat4-41	1.462936339
Caiman latirostris	CyaSat5-200	1.581403254
Caiman latirostris	CyaSat6-286	1.318903483
Caiman latirostris	MniSat01-41	3.780221704
Caiman latirostris	MniSat02-246	1.785229751
Caiman latirostris	MniSat03-60	2.257340546
Caiman latirostris	MniSat04-40	0.038414452
Caiman latirostris	MniSat05-248	2.140103754
Caiman latirostris	MniSat06-41	1.759433962
Caiman latirostris	PtrSat01-41	0.670544649
Caiman latirostris	PtrSat02-24	3.488515753
Caiman latirostris	PtrSat03-147	1.143196695
Caiman latirostris	PtrSat04-99	1.174704687
Caiman latirostris	PtrSat05-41	2.83478124
Caiman latirostris	PtrSat06-100	1.953147492
Caiman latirostris	PtrSat07-41	3.350329559
Caiman latirostris	PtrSat08-214	2.133501964
Caiman latirostris	PtrSat09-490	1.995470904
Caiman latirostris	PtrSat10-40	1.685935723
Caiman latirostris	PtrSat11-23	0.227594085
Melanosuchus niger	AsiSat1-1717	0.348343374
Melanosuchus niger	AsiSat2-60	0.835438376
Melanosuchus niger	AsiSat3-96	0
Melanosuchus niger	ClaSat01-41	4.141996584
Melanosuchus niger	ClaSat02-6317	1.619454647
Melanosuchus niger	ClaSat03-183	3.073963378
Melanosuchus niger	ClaSat04-536	1.222782048
Melanosuchus niger	ClaSat05-40	1.498538222
Melanosuchus niger	ClaSat06-1063	1.895382645
Melanosuchus niger	ClaSat07-320	2.464326815
Melanosuchus niger	ClaSat08-800	0.149101234
Melanosuchus niger	ClaSat09-285	2.352490026
Melanosuchus niger	ClaSat10-60	2.408083725
Melanosuchus niger	ClaSat11-547	1.747775077
Melanosuchus niger	ClaSat12-24	0
Melanosuchus niger	ClaSat13-398	0.864874838
Melanosuchus niger	CyaSat1-41	3.089974497
Melanosuchus niger	CyaSat2-40	3.341458193
Melanosuchus niger	CyaSat3-60	2.277738773
Melanosuchus niger	CyaSat4-41	1.090274804
Melanosuchus niger	CyaSat5-200	0.162109362
Melanosuchus niger	CyaSat6-286	0.580107396
Melanosuchus niger	MniSat01-41	4.277523567
Melanosuchus niger	MniSat02-246	3.284908913
Melanosuchus niger	MniSat03-60	1.804771955
Melanosuchus niger	MniSat04-40	2.941162603
Melanosuchus niger	MniSat05-248	2.176614526
Melanosuchus niger	MniSat06-41	2.34062734
Melanosuchus niger	PtrSat01-41	1.145808143
Melanosuchus niger	PtrSat02-24	2.989348146
Melanosuchus niger	PtrSat03-147	0.66167959
Melanosuchus niger	PtrSat04-99	0.302421603
Melanosuchus niger	PtrSat05-41	2.749888725
Melanosuchus niger	PtrSat06-100	1.310587802
Melanosuchus niger	PtrSat07-41	2.660020774
Melanosuchus niger	PtrSat08-214	0.759147963
Melanosuchus niger	PtrSat09-490	0.141488135
Melanosuchus niger	PtrSat10-40	1.278289086
Melanosuchus niger	PtrSat11-23	0.739856404
Paleosuchus trigonatus	AsiSat1-1717	0.636902939
Paleosuchus trigonatus	AsiSat2-60	1.704208429
Paleosuchus trigonatus	AsiSat3-96	0.680610208
Paleosuchus trigonatus	ClaSat01-41	3.983021908
Paleosuchus trigonatus	ClaSat02-6317	2.311384853
Paleosuchus trigonatus	ClaSat03-183	2.40532372
Paleosuchus trigonatus	ClaSat04-536	2.019044636
Paleosuchus trigonatus	ClaSat05-40	3.486861535
Paleosuchus trigonatus	ClaSat06-1063	2.396946261
Paleosuchus trigonatus	ClaSat07-320	1.601573462
Paleosuchus trigonatus	ClaSat08-800	0.165040336
Paleosuchus trigonatus	ClaSat09-285	0.440732553
Paleosuchus trigonatus	ClaSat10-60	3.099556414
Paleosuchus trigonatus	ClaSat11-547	2.380486306
Paleosuchus trigonatus	ClaSat12-24	1.980047523
Paleosuchus trigonatus	ClaSat13-398	2.044960874
Paleosuchus trigonatus	CyaSat1-41	3.662532328
Paleosuchus trigonatus	CyaSat2-40	1.418667545
Paleosuchus trigonatus	CyaSat3-60	2.998011564
Paleosuchus trigonatus	CyaSat4-41	2.196638349
Paleosuchus trigonatus	CyaSat5-200	1.313436233
Paleosuchus trigonatus	CyaSat6-286	0.164119099
Paleosuchus trigonatus	MniSat01-41	3.460676929
Paleosuchus trigonatus	MniSat02-246	0.521236281
Paleosuchus trigonatus	MniSat03-60	2.794142028
Paleosuchus trigonatus	MniSat04-40	0.884006969
Paleosuchus trigonatus	MniSat05-248	1.116100947
Paleosuchus trigonatus	MniSat06-41	3.640008174
Paleosuchus trigonatus	PtrSat01-41	5.150761494
Paleosuchus trigonatus	PtrSat02-24	5.18939202
Paleosuchus trigonatus	PtrSat03-147	4.292856195
Paleosuchus trigonatus	PtrSat04-99	4.264575589
Paleosuchus trigonatus	PtrSat05-41	4.421444565
Paleosuchus trigonatus	PtrSat06-100	4.045704611
Paleosuchus trigonatus	PtrSat07-41	4.132702561
Paleosuchus trigonatus	PtrSat08-214	3.543235644
Paleosuchus trigonatus	PtrSat09-490	3.060567721
Paleosuchus trigonatus	PtrSat10-40	4.07843597
Paleosuchus trigonatus	PtrSat11-23	2.285707127
Alligator sinensis	AsiSat1-1717	1.533653547
Alligator sinensis	AsiSat2-60	3.003309443
Alligator sinensis	AsiSat3-96	1.665481844
Alligator sinensis	ClaSat01-41	0
Alligator sinensis	ClaSat02-6317	0.690150965
Alligator sinensis	ClaSat03-183	0
Alligator sinensis	ClaSat04-536	0.491424266
Alligator sinensis	ClaSat05-40	1.873664265
Alligator sinensis	ClaSat06-1063	0
Alligator sinensis	ClaSat07-320	0
Alligator sinensis	ClaSat08-800	0
Alligator sinensis	ClaSat09-285	0
Alligator sinensis	ClaSat10-60	0
Alligator sinensis	ClaSat11-547	1.470406988
Alligator sinensis	ClaSat12-24	0
Alligator sinensis	ClaSat13-398	0.089528775
Alligator sinensis	CyaSat1-41	0
Alligator sinensis	CyaSat2-40	0
Alligator sinensis	CyaSat3-60	0
Alligator sinensis	CyaSat4-41	0
Alligator sinensis	CyaSat5-200	0
Alligator sinensis	CyaSat6-286	0
Alligator sinensis	MniSat01-41	0
Alligator sinensis	MniSat02-246	0
Alligator sinensis	MniSat03-60	0
Alligator sinensis	MniSat04-40	0
Alligator sinensis	MniSat05-248	0
Alligator sinensis	MniSat06-41	0
Alligator sinensis	PtrSat01-41	0
Alligator sinensis	PtrSat02-24	0
Alligator sinensis	PtrSat03-147	0
Alligator sinensis	PtrSat04-99	0
Alligator sinensis	PtrSat05-41	0
Alligator sinensis	PtrSat06-100	0
Alligator sinensis	PtrSat07-41	0
Alligator sinensis	PtrSat08-214	0.949601458
Alligator sinensis	PtrSat09-490	0.656103243
Alligator sinensis	PtrSat10-40	1.026846244
Alligator sinensis	PtrSat11-23	0
